# Supplementary material for: The Ordered Structures Formed by Janus-like Particles on a Triangular Lattice
Source: Molecules. 2024 Nov 4;29(21):5215. doi: 10.3390/molecules29215215 (PMC11547329; doi:10.3390/molecules29215215)
Supplement: Supplementary file 1 [file molecules-29-05215-s001.zip]

Archive with 1 entries (1 files):
- molecules-3219509-supplementary.pdf
